# Supplementary material for: Min-redundancy and max-relevance multi-view feature selection for predicting ovarian cancer survival using multi-omics data
Source: BMC Med Genomics. 2018 Sep 14;11(Suppl 3):71. doi: 10.1186/s12920-018-0388-0 (PMC6157248; doi:10.1186/s12920-018-0388-0)
Supplement: Supplementary file 1 — GOEAST gene-batch output of enriched GO terms in the Biological Processes, Cellular Components and Molecular Function categories for CNA top selected genes. (TXT 45 kb) [file 12920_2018_388_MOESM1_ESM.txt]

GOID	Ontology	Term	Level	q	m	t	k	geneIDs	symbols	log_odds_ratio	p
GO:0007275	biological_process	multicellular organism development	4	15	6088	45240	44	O95935 // Q9NRE2 // O60476 // Q9NQT8 // B2REA5 // O75626 // P39019 // P78414 // Q8TF72 // Q8N474 // C9JPU9 // H3BS93 // H3BSZ1 // P05108 // Q5VZL5	TBX18 // TSHZ2 // MAN1A2 // KIF13B // PRDM1 // PRDM1 // RPS19 // IRX1 // SHROOM3 // SFRP1 // CYP11A1 // CYP11A1 // CYP11A1 // CYP11A1 // ZMYM4	1.34101764234486	0.0237681927846819
GO:0009888	biological_process	tissue development	1	8	1943	45240	44	O95935 // P78414 // Q8TF72 // Q8N474 // C9JPU9 // H3BS93 // H3BSZ1 // P05108	TBX18 // IRX1 // SHROOM3 // SFRP1 // CYP11A1 // CYP11A1 // CYP11A1 // CYP11A1	2.08180950465454	0.028387914488058
GO:0032502	biological_process	developmental process	1	15	6676	45240	44	O95935 // Q9NRE2 // O60476 // Q9NQT8 // B2REA5 // O75626 // P39019 // P78414 // Q8TF72 // Q8N474 // C9JPU9 // H3BS93 // H3BSZ1 // P05108 // Q5VZL5	TBX18 // TSHZ2 // MAN1A2 // KIF13B // PRDM1 // PRDM1 // RPS19 // IRX1 // SHROOM3 // SFRP1 // CYP11A1 // CYP11A1 // CYP11A1 // CYP11A1 // ZMYM4	1.20800204648581	0.0521252930276048
GO:0035282	biological_process	segmentation	5	3	136	45240	44	O95935 // P78414 // Q8N474	TBX18 // IRX1 // SFRP1	4.5033793497107	0.0198303577280754
GO:0044707	biological_process	single-multicellular organism process	2	15	7056	45240	44	O95935 // Q9NRE2 // O60476 // Q9NQT8 // B2REA5 // O75626 // P39019 // P78414 // Q8TF72 // Q8N474 // C9JPU9 // H3BS93 // H3BSZ1 // P05108 // Q5VZL5	TBX18 // TSHZ2 // MAN1A2 // KIF13B // PRDM1 // PRDM1 // RPS19 // IRX1 // SHROOM3 // SFRP1 // CYP11A1 // CYP11A1 // CYP11A1 // CYP11A1 // ZMYM4	1.12813544029088	0.0818980796282598
GO:0044767	biological_process	single-organism developmental process	2	15	6562	45240	44	O95935 // Q9NRE2 // O60476 // Q9NQT8 // B2REA5 // O75626 // P39019 // P78414 // Q8TF72 // Q8N474 // C9JPU9 // H3BS93 // H3BSZ1 // P05108 // Q5VZL5	TBX18 // TSHZ2 // MAN1A2 // KIF13B // PRDM1 // PRDM1 // RPS19 // IRX1 // SHROOM3 // SFRP1 // CYP11A1 // CYP11A1 // CYP11A1 // CYP11A1 // ZMYM4	1.23285040732998	0.0457755253692408
GO:0048856	biological_process	anatomical structure development	1	15	6500	45240	44	O95935 // Q9NRE2 // O60476 // Q9NQT8 // B2REA5 // O75626 // P39019 // P78414 // Q8TF72 // Q8N474 // C9JPU9 // H3BS93 // H3BSZ1 // P05108 // Q5VZL5	TBX18 // TSHZ2 // MAN1A2 // KIF13B // PRDM1 // PRDM1 // RPS19 // IRX1 // SHROOM3 // SFRP1 // CYP11A1 // CYP11A1 // CYP11A1 // CYP11A1 // ZMYM4	1.24654628304522	0.0430622177550315
GO:0060429	biological_process	epithelium development	1	8	1203	45240	44	O95935 // P78414 // Q8TF72 // Q8N474 // C9JPU9 // H3BS93 // H3BSZ1 // P05108	TBX18 // IRX1 // SHROOM3 // SFRP1 // CYP11A1 // CYP11A1 // CYP11A1 // CYP11A1	2.77345876306381	0.00163083220377867
GO:0048513	biological_process	animal organ development	5	11	3619	45240	44	O95935 // O60476 // B2REA5 // O75626 // P39019 // P78414 // Q8N474 // C9JPU9 // H3BS93 // H3BSZ1 // P05108	TBX18 // MAN1A2 // PRDM1 // PRDM1 // RPS19 // IRX1 // SFRP1 // CYP11A1 // CYP11A1 // CYP11A1 // CYP11A1	1.64393591650464	0.0301446310112467
GO:0048731	biological_process	system development	4	13	5157	45240	44	O95935 // O60476 // Q9NQT8 // B2REA5 // O75626 // P39019 // P78414 // Q8TF72 // Q8N474 // C9JPU9 // H3BS93 // H3BSZ1 // P05108	TBX18 // MAN1A2 // KIF13B // PRDM1 // PRDM1 // RPS19 // IRX1 // SHROOM3 // SFRP1 // CYP11A1 // CYP11A1 // CYP11A1 // CYP11A1	1.37400307818176	0.0457755253692408
GO:0016331	biological_process	morphogenesis of embryonic epithelium	6	4	223	45240	44	O95935 // P78414 // Q8TF72 // Q8N474	TBX18 // IRX1 // SHROOM3 // SFRP1	4.20497979031958	0.00496509050366931
GO:0030154	biological_process	cell differentiation	2	12	3885	45240	44	O95935 // Q9NQT8 // B2REA5 // O75626 // P39019 // Q8TF72 // Q92995 // Q8N474 // C9JPU9 // H3BS93 // H3BSZ1 // P05108	TBX18 // KIF13B // PRDM1 // PRDM1 // RPS19 // SHROOM3 // USP13 // SFRP1 // CYP11A1 // CYP11A1 // CYP11A1 // CYP11A1	1.66714330766597	0.0157394056211486
GO:0048869	biological_process	cellular developmental process	2	12	4105	45240	44	O95935 // Q9NQT8 // B2REA5 // O75626 // P39019 // Q8TF72 // Q92995 // Q8N474 // C9JPU9 // H3BS93 // H3BSZ1 // P05108	TBX18 // KIF13B // PRDM1 // PRDM1 // RPS19 // SHROOM3 // USP13 // SFRP1 // CYP11A1 // CYP11A1 // CYP11A1 // CYP11A1	1.58767568429587	0.0237681927846819
GO:0022603	biological_process	regulation of anatomical structure morphogenesis	2	5	950	45240	44	O95935 // Q9NQT8 // Q8TF72 // Q8N474 // Q5VZL5	TBX18 // KIF13B // SHROOM3 // SFRP1 // ZMYM4	2.43602408190894	0.0921799398252751
GO:0050793	biological_process	regulation of developmental process	2	8	2249	45240	44	O95935 // Q9NQT8 // B2REA5 // O75626 // P39019 // Q8TF72 // Q8N474 // Q5VZL5	TBX18 // KIF13B // PRDM1 // PRDM1 // RPS19 // SHROOM3 // SFRP1 // ZMYM4	1.87081174446207	0.0607806046813219
GO:0043167	molecular_function	ion binding	1	17	8096	45240	44	Q9NRE2 // H0Y543 // H0Y7H1 // O60476 // Q5T9E3 // O75626 // Q9BX82 // Q92995 // C9JPU9 // C9JUP1 // C9JXV4 // E7EPP8 // F5H102 // H3BSZ1 // P05108 // H7C1I7 // Q5VZL5	TSHZ2 // MAN1A2 // MAN1A2 // MAN1A2 // MAN1A2 // PRDM1 // ZNF471 // USP13 // CYP11A1 // CYP11A1 // CYP11A1 // CYP11A1 // CYP11A1 // CYP11A1 // CYP11A1 // ZMYM4 // ZMYM4	1.11034895679592	0.0465834837340638
GO:0043169	molecular_function	cation binding	1	17	7827	45240	44	Q9NRE2 // H0Y543 // H0Y7H1 // O60476 // Q5T9E3 // O75626 // Q9BX82 // Q92995 // C9JPU9 // C9JUP1 // C9JXV4 // E7EPP8 // F5H102 // H3BSZ1 // P05108 // H7C1I7 // Q5VZL5	TSHZ2 // MAN1A2 // MAN1A2 // MAN1A2 // MAN1A2 // PRDM1 // ZNF471 // USP13 // CYP11A1 // CYP11A1 // CYP11A1 // CYP11A1 // CYP11A1 // CYP11A1 // CYP11A1 // ZMYM4 // ZMYM4	1.15909880195162	0.0348200627976777
GO:0046872	molecular_function	metal ion binding	1	17	7782	45240	44	Q9NRE2 // H0Y543 // H0Y7H1 // O60476 // Q5T9E3 // O75626 // Q9BX82 // Q92995 // C9JPU9 // C9JUP1 // C9JXV4 // E7EPP8 // F5H102 // H3BSZ1 // P05108 // H7C1I7 // Q5VZL5	TSHZ2 // MAN1A2 // MAN1A2 // MAN1A2 // MAN1A2 // PRDM1 // ZNF471 // USP13 // CYP11A1 // CYP11A1 // CYP11A1 // CYP11A1 // CYP11A1 // CYP11A1 // CYP11A1 // ZMYM4 // ZMYM4	1.16741726651737	0.033080913910105
GO:0046914	molecular_function	transition metal ion binding	1	13	4666	45240	44	Q9NRE2 // O75626 // Q9BX82 // Q92995 // C9JPU9 // C9JUP1 // C9JXV4 // E7EPP8 // F5H102 // H3BSZ1 // P05108 // H7C1I7 // Q5VZL5	TSHZ2 // PRDM1 // ZNF471 // USP13 // CYP11A1 // CYP11A1 // CYP11A1 // CYP11A1 // CYP11A1 // CYP11A1 // CYP11A1 // ZMYM4 // ZMYM4	1.51834881639678	0.0211701490303908
GO:0004553	molecular_function	hydrolase activity, hydrolyzing O-glycosyl compounds	1	4	272	45240	44	H0Y543 // H0Y7H1 // O60476 // Q5T9E3	MAN1A2 // MAN1A2 // MAN1A2 // MAN1A2	3.91841684898955	0.00996225877969377
GO:0004559	molecular_function	alpha-mannosidase activity	1	4	42	45240	44	H0Y543 // H0Y7H1 // O60476 // Q5T9E3	MAN1A2 // MAN1A2 // MAN1A2 // MAN1A2	6.61356226746113	1.56815806347365e-05
GO:0004571	molecular_function	mannosyl-oligosaccharide 1,2-alpha-mannosidase activity	1	4	28	45240	44	H0Y543 // H0Y7H1 // O60476 // Q5T9E3	MAN1A2 // MAN1A2 // MAN1A2 // MAN1A2	7.19852476818228	4.30271718086538e-06
GO:0015923	molecular_function	mannosidase activity	1	4	57	45240	44	H0Y543 // H0Y7H1 // O60476 // Q5T9E3	MAN1A2 // MAN1A2 // MAN1A2 // MAN1A2	6.17298967607514	4.65438966576303e-05
GO:0015924	molecular_function	mannosyl-oligosaccharide mannosidase activity	1	4	30	45240	44	H0Y543 // H0Y7H1 // O60476 // Q5T9E3	MAN1A2 // MAN1A2 // MAN1A2 // MAN1A2	7.09898909463137	5.30454718422641e-06
GO:0016787	molecular_function	hydrolase activity	1	14	5848	45240	44	H0Y543 // H0Y7H1 // O60476 // Q5T9E3 // E7ERX9 // F2Z2F9 // Q9NQT8 // E5RFT6 // E5RGR0 // E5RI35 // E5RJ48 // O75608 // Q92995 // Q8N474	MAN1A2 // MAN1A2 // MAN1A2 // MAN1A2 // KIF13B // KIF13B // KIF13B // LYPLA1 // LYPLA1 // LYPLA1 // LYPLA1 // LYPLA1 // USP13 // SFRP1	1.29950701634505	0.0457755253692408
GO:0016798	molecular_function	hydrolase activity, acting on glycosyl bonds	1	4	337	45240	44	H0Y543 // H0Y7H1 // O60476 // Q5T9E3	MAN1A2 // MAN1A2 // MAN1A2 // MAN1A2	3.60927490905803	0.019887411783157
GO:0003777	molecular_function	microtubule motor activity	1	3	183	45240	44	E7ERX9 // F2Z2F9 // Q9NQT8	KIF13B // KIF13B // KIF13B	4.075142352677	0.0402322625360283
GO:0022604	biological_process	regulation of cell morphogenesis	3	4	477	45240	44	Q9NQT8 // Q8TF72 // Q8N474 // Q5VZL5	KIF13B // SHROOM3 // SFRP1 // ZMYM4	3.10803423423437	0.0551606445387306
GO:0005164	molecular_function	tumor necrosis factor receptor binding	1	2	36	45240	44	B4DPR8 // P32970	CD70 // CD70	5.83595468879757	0.0314677042817489
GO:0032813	molecular_function	tumor necrosis factor receptor superfamily binding	1	2	50	45240	44	B4DPR8 // P32970	CD70 // CD70	5.36202350046516	0.0521252930276048
GO:0000003	biological_process	reproduction	1	7	1765	45240	44	B2REA5 // O75626 // Q8N474 // C9JPU9 // H3BS93 // H3BSZ1 // P05108	PRDM1 // PRDM1 // SFRP1 // CYP11A1 // CYP11A1 // CYP11A1 // CYP11A1	2.02778214413895	0.0659953951846325
GO:0003006	biological_process	developmental process involved in reproduction	4	7	883	45240	44	B2REA5 // O75626 // Q8N474 // C9JPU9 // H3BS93 // H3BSZ1 // P05108	PRDM1 // PRDM1 // SFRP1 // CYP11A1 // CYP11A1 // CYP11A1 // CYP11A1	3.02696498464902	0.00184674711769548
GO:0022414	biological_process	reproductive process	2	7	1764	45240	44	B2REA5 // O75626 // Q8N474 // C9JPU9 // H3BS93 // H3BSZ1 // P05108	PRDM1 // PRDM1 // SFRP1 // CYP11A1 // CYP11A1 // CYP11A1 // CYP11A1	2.02859976673997	0.0659953951846325
GO:0044702	biological_process	single organism reproductive process	3	7	1586	45240	44	B2REA5 // O75626 // Q8N474 // C9JPU9 // H3BS93 // H3BSZ1 // P05108	PRDM1 // PRDM1 // SFRP1 // CYP11A1 // CYP11A1 // CYP11A1 // CYP11A1	2.18205755659351	0.0414045836555666
GO:0048608	biological_process	reproductive structure development	5	7	613	45240	44	B2REA5 // O75626 // Q8N474 // C9JPU9 // H3BS93 // H3BSZ1 // P05108	PRDM1 // PRDM1 // SFRP1 // CYP11A1 // CYP11A1 // CYP11A1 // CYP11A1	3.55349134860671	0.000237169258524777
GO:0061458	biological_process	reproductive system development	4	7	613	45240	44	B2REA5 // O75626 // Q8N474 // C9JPU9 // H3BS93 // H3BSZ1 // P05108	PRDM1 // PRDM1 // SFRP1 // CYP11A1 // CYP11A1 // CYP11A1 // CYP11A1	3.55349134860671	0.000237169258524777
GO:0001893	biological_process	maternal placenta development	8	2	34	45240	44	B2REA5 // O75626	PRDM1 // PRDM1	5.91841684898955	0.028387914488058
GO:0007565	biological_process	female pregnancy	3	6	275	45240	44	B2REA5 // O75626 // C9JPU9 // H3BS93 // H3BSZ1 // P05108	PRDM1 // PRDM1 // CYP11A1 // CYP11A1 // CYP11A1 // CYP11A1	4.48755438254902	4.59830594443977e-05
GO:0032504	biological_process	multicellular organism reproduction	2	7	993	45240	44	B2REA5 // O75626 // Q8N474 // C9JPU9 // H3BS93 // H3BSZ1 // P05108	PRDM1 // PRDM1 // SFRP1 // CYP11A1 // CYP11A1 // CYP11A1 // CYP11A1	2.85758470476912	0.00350808980058032
GO:0044703	biological_process	multi-organism reproductive process	2	6	1176	45240	44	B2REA5 // O75626 // C9JPU9 // H3BS93 // H3BSZ1 // P05108	PRDM1 // PRDM1 // CYP11A1 // CYP11A1 // CYP11A1 // CYP11A1	2.39116984612468	0.0459172088857538
GO:0044706	biological_process	multi-multicellular organism process	2	6	316	45240	44	B2REA5 // O75626 // C9JPU9 // H3BS93 // H3BSZ1 // P05108	PRDM1 // PRDM1 // CYP11A1 // CYP11A1 // CYP11A1 // CYP11A1	4.28706144278394	8.31021839644146e-05
GO:0048609	biological_process	multicellular organismal reproductive process	3	6	976	45240	44	B2REA5 // O75626 // C9JPU9 // H3BS93 // H3BSZ1 // P05108	PRDM1 // PRDM1 // CYP11A1 // CYP11A1 // CYP11A1 // CYP11A1	2.66010485339816	0.0211701490303908
GO:0060135	biological_process	maternal process involved in female pregnancy	5	6	85	45240	44	B2REA5 // O75626 // C9JPU9 // H3BS93 // H3BSZ1 // P05108	PRDM1 // PRDM1 // CYP11A1 // CYP11A1 // CYP11A1 // CYP11A1	6.18145125482334	1.50637232803706e-07
GO:0019953	biological_process	sexual reproduction	3	6	936	45240	44	B2REA5 // O75626 // C9JPU9 // H3BS93 // H3BSZ1 // P05108	PRDM1 // PRDM1 // CYP11A1 // CYP11A1 // CYP11A1 // CYP11A1	2.72047747137764	0.0175273987632669
GO:0002683	biological_process	negative regulation of immune system process	3	4	379	45240	44	B2REA5 // O75626 // P39019 // Q8N474	PRDM1 // PRDM1 // RPS19 // SFRP1	3.43982565206879	0.028387914488058
GO:0002695	biological_process	negative regulation of leukocyte activation	5	3	179	45240	44	B2REA5 // O75626 // Q8N474	PRDM1 // PRDM1 // SFRP1	4.10702641369679	0.0381658315214126
GO:0030888	biological_process	regulation of B cell proliferation	4	2	65	45240	44	B2REA5 // O75626	PRDM1 // PRDM1	4.98351187721143	0.0796828706105665
GO:0030889	biological_process	negative regulation of B cell proliferation	10	2	19	45240	44	B2REA5 // O75626	PRDM1 // PRDM1	6.7579521767963	0.0106955170684512
GO:0050864	biological_process	regulation of B cell activation	3	3	118	45240	44	B2REA5 // O75626 // Q8N474	PRDM1 // PRDM1 // SFRP1	4.7081991415992	0.0138836907237588
GO:0050866	biological_process	negative regulation of cell activation	4	3	195	45240	44	B2REA5 // O75626 // Q8N474	PRDM1 // PRDM1 // SFRP1	3.98351187721143	0.0457755253692408
GO:0050869	biological_process	negative regulation of B cell activation	6	3	38	45240	44	B2REA5 // O75626 // Q8N474	PRDM1 // PRDM1 // SFRP1	6.34291467751746	0.000694918369924754
GO:0051250	biological_process	negative regulation of lymphocyte activation	6	3	152	45240	44	B2REA5 // O75626 // Q8N474	PRDM1 // PRDM1 // SFRP1	4.34291467751746	0.0254545948067333
GO:0002832	biological_process	negative regulation of response to biotic stimulus	3	2	21	45240	44	B2REA5 // O75626	PRDM1 // PRDM1	6.61356226746113	0.0126599157033739
GO:0031664	biological_process	regulation of lipopolysaccharide-mediated signaling pathway	6	2	18	45240	44	B2REA5 // O75626	PRDM1 // PRDM1	6.83595468879757	0.00978838516937229
GO:0031665	biological_process	negative regulation of lipopolysaccharide-mediated signaling pathway	9	2	8	45240	44	B2REA5 // O75626	PRDM1 // PRDM1	8.00587969023989	0.00215337738394366
GO:0032102	biological_process	negative regulation of response to external stimulus	4	3	259	45240	44	B2REA5 // O75626 // P39019	PRDM1 // PRDM1 // RPS19	3.57403390327449	0.0866150366565745
GO:0045577	biological_process	regulation of B cell differentiation	6	3	33	45240	44	B2REA5 // O75626 // Q8N474	PRDM1 // PRDM1 // SFRP1	6.54644807160259	0.000502912967594058
GO:0045579	biological_process	positive regulation of B cell differentiation	8	2	18	45240	44	B2REA5 // O75626	PRDM1 // PRDM1	6.83595468879757	0.00978838516937229
GO:0045619	biological_process	regulation of lymphocyte differentiation	5	3	171	45240	44	B2REA5 // O75626 // Q8N474	PRDM1 // PRDM1 // SFRP1	4.17298967607514	0.0342009577143069
GO:1902105	biological_process	regulation of leukocyte differentiation	4	3	270	45240	44	B2REA5 // O75626 // Q8N474	PRDM1 // PRDM1 // SFRP1	3.51402659391021	0.0957446971600416
GO:0003735	molecular_function	structural constituent of ribosome	1	5	467	45240	44	M0QXK4 // M0QYF7 // M0R140 // M0R2L9 // P39019	RPS19 // RPS19 // RPS19 // RPS19 // RPS19	3.46052904541759	0.00654057626005228
GO:0005840	cellular_component	ribosome	6	5	571	45240	44	M0QXK4 // M0QYF7 // M0R140 // M0R2L9 // P39019	RPS19 // RPS19 // RPS19 // RPS19 // RPS19	3.17046084976441	0.0148156518513088
GO:0006412	biological_process	translation	8	5	774	45240	44	M0QXK4 // M0QYF7 // M0R140 // M0R2L9 // P39019	RPS19 // RPS19 // RPS19 // RPS19 // RPS19	2.73161802898284	0.0457755253692408
GO:0043043	biological_process	peptide biosynthetic process	5	5	818	45240	44	M0QXK4 // M0QYF7 // M0R140 // M0R2L9 // P39019	RPS19 // RPS19 // RPS19 // RPS19 // RPS19	2.6518507521855	0.0543069333617253
GO:0043604	biological_process	amide biosynthetic process	5	5	893	45240	44	M0QXK4 // M0QYF7 // M0R140 // M0R2L9 // P39019	RPS19 // RPS19 // RPS19 // RPS19 // RPS19	2.52529142000603	0.0753823861536872
GO:0009991	biological_process	response to extracellular stimulus	1	6	478	45240	44	P39019 // Q8N474 // C9JPU9 // H3BS93 // H3BSZ1 // P05108	RPS19 // SFRP1 // CYP11A1 // CYP11A1 // CYP11A1 // CYP11A1	3.68997538298029	0.000679969296813903
GO:0001838	biological_process	embryonic epithelial tube formation	7	3	191	45240	44	P78414 // Q8TF72 // Q8N474	IRX1 // SHROOM3 // SFRP1	4.01341336292529	0.0446607118143319
GO:0035148	biological_process	tube formation	6	3	212	45240	44	P78414 // Q8TF72 // Q8N474	IRX1 // SHROOM3 // SFRP1	3.86292173639784	0.0544748724886497
GO:0072175	biological_process	epithelial tube formation	7	3	192	45240	44	P78414 // Q8TF72 // Q8N474	IRX1 // SHROOM3 // SFRP1	4.00587969023989	0.0449627621691924
GO:0005739	cellular_component	mitochondrion	5	10	2766	45240	44	E5RJ48 // O75608 // C9JPU9 // C9JUP1 // C9JXV4 // E7EPP8 // F5H102 // H3BS93 // H3BSZ1 // P05108	LYPLA1 // LYPLA1 // CYP11A1 // CYP11A1 // CYP11A1 // CYP11A1 // CYP11A1 // CYP11A1 // CYP11A1 // CYP11A1	1.89422234397675	0.0165495393462255
GO:0030855	biological_process	epithelial cell differentiation	3	5	501	45240	44	Q8TF72 // C9JPU9 // H3BS93 // H3BSZ1 // P05108	SHROOM3 // CYP11A1 // CYP11A1 // CYP11A1 // CYP11A1	3.35914099193204	0.00887711429229678
GO:0007420	biological_process	brain development	7	5	863	45240	44	Q8N474 // C9JPU9 // H3BS93 // H3BSZ1 // P05108	SFRP1 // CYP11A1 // CYP11A1 // CYP11A1 // CYP11A1	2.57459103594829	0.0659953951846325
GO:0060322	biological_process	head development	3	5	902	45240	44	Q8N474 // C9JPU9 // H3BS93 // H3BSZ1 // P05108	SFRP1 // CYP11A1 // CYP11A1 // CYP11A1 // CYP11A1	2.51082416187187	0.0773060868009505
GO:0007548	biological_process	sex differentiation	4	5	371	45240	44	Q8N474 // C9JPU9 // H3BS93 // H3BSZ1 // P05108	SFRP1 // CYP11A1 // CYP11A1 // CYP11A1 // CYP11A1	3.79253240850644	0.00243117003354826
GO:0008406	biological_process	gonad development	8	5	283	45240	44	Q8N474 // C9JPU9 // H3BS93 // H3BSZ1 // P05108	SFRP1 // CYP11A1 // CYP11A1 // CYP11A1 // CYP11A1	4.18314954229537	0.000791792348557189
GO:0045137	biological_process	development of primary sexual characteristics	6	5	290	45240	44	Q8N474 // C9JPU9 // H3BS93 // H3BSZ1 // P05108	SFRP1 // CYP11A1 // CYP11A1 // CYP11A1 // CYP11A1	4.14789869511231	0.000873144078711908
GO:0008584	biological_process	male gonad development	8	5	165	45240	44	Q8N474 // C9JPU9 // H3BS93 // H3BSZ1 // P05108	SFRP1 // CYP11A1 // CYP11A1 // CYP11A1 // CYP11A1	4.96148557088143	7.92332143416472e-05
GO:0046546	biological_process	development of primary male sexual characteristics	6	5	165	45240	44	Q8N474 // C9JPU9 // H3BS93 // H3BSZ1 // P05108	SFRP1 // CYP11A1 // CYP11A1 // CYP11A1 // CYP11A1	4.96148557088143	7.92332143416472e-05
GO:0046661	biological_process	male sex differentiation	5	5	205	45240	44	Q8N474 // C9JPU9 // H3BS93 // H3BSZ1 // P05108	SFRP1 // CYP11A1 // CYP11A1 // CYP11A1 // CYP11A1	4.6483276856218	0.000212462254064416
GO:0031667	biological_process	response to nutrient levels	1	5	434	45240	44	Q8N474 // C9JPU9 // H3BS93 // H3BSZ1 // P05108	SFRP1 // CYP11A1 // CYP11A1 // CYP11A1 // CYP11A1	3.56625655268277	0.00474543848785778
GO:0014070	biological_process	response to organic cyclic compound	1	5	900	45240	44	Q8N474 // C9JPU9 // H3BS93 // H3BSZ1 // P05108	SFRP1 // CYP11A1 // CYP11A1 // CYP11A1 // CYP11A1	2.51402659391021	0.0769149988425384
GO:0042493	biological_process	response to drug	1	5	600	45240	44	Q8N474 // C9JPU9 // H3BS93 // H3BSZ1 // P05108	SFRP1 // CYP11A1 // CYP11A1 // CYP11A1 // CYP11A1	3.09898909463137	0.0178657052984178
GO:0044344	biological_process	cellular response to fibroblast growth factor stimulus	5	5	198	45240	44	Q8N474 // C9JPU9 // H3BS93 // H3BSZ1 // P05108	SFRP1 // CYP11A1 // CYP11A1 // CYP11A1 // CYP11A1	4.69845116504764	0.000184011136156883
GO:0070848	biological_process	response to growth factor	1	5	743	45240	44	Q8N474 // C9JPU9 // H3BS93 // H3BSZ1 // P05108	SFRP1 // CYP11A1 // CYP11A1 // CYP11A1 // CYP11A1	2.79058938458865	0.0399595416885069
GO:0071363	biological_process	cellular response to growth factor stimulus	4	5	719	45240	44	Q8N474 // C9JPU9 // H3BS93 // H3BSZ1 // P05108	SFRP1 // CYP11A1 // CYP11A1 // CYP11A1 // CYP11A1	2.83795982468795	0.0348743462735546
GO:0071774	biological_process	response to fibroblast growth factor	2	5	200	45240	44	Q8N474 // C9JPU9 // H3BS93 // H3BSZ1 // P05108	SFRP1 // CYP11A1 // CYP11A1 // CYP11A1 // CYP11A1	4.68395159535252	0.000190738014556199
GO:0010817	biological_process	regulation of hormone levels	1	5	550	45240	44	Q8N474 // C9JPU9 // H3BS93 // H3BSZ1 // P05108	SFRP1 // CYP11A1 // CYP11A1 // CYP11A1 // CYP11A1	3.22451997671523	0.0126599157033739
GO:0007584	biological_process	response to nutrient	2	5	255	45240	44	Q8N474 // C9JPU9 // H3BS93 // H3BSZ1 // P05108	SFRP1 // CYP11A1 // CYP11A1 // CYP11A1 // CYP11A1	4.33345434826839	0.000532297228544711
GO:0033273	biological_process	response to vitamin	2	5	122	45240	44	Q8N474 // C9JPU9 // H3BS93 // H3BSZ1 // P05108	SFRP1 // CYP11A1 // CYP11A1 // CYP11A1 // CYP11A1	5.39707044756436	2.29049414129346e-05
GO:0033993	biological_process	response to lipid	1	5	875	45240	44	Q8N474 // C9JPU9 // H3BS93 // H3BSZ1 // P05108	SFRP1 // CYP11A1 // CYP11A1 // CYP11A1 // CYP11A1	2.55466857840756	0.0696065862464878
GO:0071396	biological_process	cellular response to lipid	4	5	388	45240	44	Q8N474 // C9JPU9 // H3BS93 // H3BSZ1 // P05108	SFRP1 // CYP11A1 // CYP11A1 // CYP11A1 // CYP11A1	3.72789494294012	0.00293308356164173
GO:0071407	biological_process	cellular response to organic cyclic compound	4	5	322	45240	44	Q8N474 // C9JPU9 // H3BS93 // H3BSZ1 // P05108	SFRP1 // CYP11A1 // CYP11A1 // CYP11A1 // CYP11A1	3.99689090701263	0.00138951515099191
GO:1901701	biological_process	cellular response to oxygen-containing compound	3	5	854	45240	44	Q8N474 // C9JPU9 // H3BS93 // H3BSZ1 // P05108	SFRP1 // CYP11A1 // CYP11A1 // CYP11A1 // CYP11A1	2.58971552550676	0.0640806764535586
GO:0034097	biological_process	response to cytokine	1	5	651	45240	44	Q8N474 // C9JPU9 // H3BS93 // H3BSZ1 // P05108	SFRP1 // CYP11A1 // CYP11A1 // CYP11A1 // CYP11A1	2.98129405196161	0.0240236131194977
GO:0070555	biological_process	response to interleukin-1	1	5	78	45240	44	Q8N474 // C9JPU9 // H3BS93 // H3BSZ1 // P05108	SFRP1 // CYP11A1 // CYP11A1 // CYP11A1 // CYP11A1	6.042405566265	3.93982839285622e-06
GO:0071345	biological_process	cellular response to cytokine stimulus	4	5	513	45240	44	Q8N474 // C9JPU9 // H3BS93 // H3BSZ1 // P05108	SFRP1 // CYP11A1 // CYP11A1 // CYP11A1 // CYP11A1	3.32499276952019	0.00978838516937229
GO:0071347	biological_process	cellular response to interleukin-1	5	5	48	45240	44	Q8N474 // C9JPU9 // H3BS93 // H3BSZ1 // P05108	SFRP1 // CYP11A1 // CYP11A1 // CYP11A1 // CYP11A1	6.74284528440609	5.67114988981203e-07
GO:0034612	biological_process	response to tumor necrosis factor	1	5	111	45240	44	Q8N474 // C9JPU9 // H3BS93 // H3BSZ1 // P05108	SFRP1 // CYP11A1 // CYP11A1 // CYP11A1 // CYP11A1	5.53339191877714	1.56815806347365e-05
GO:0071356	biological_process	cellular response to tumor necrosis factor	5	5	88	45240	44	Q8N474 // C9JPU9 // H3BS93 // H3BSZ1 // P05108	SFRP1 // CYP11A1 // CYP11A1 // CYP11A1 // CYP11A1	5.86837616648995	5.98848501061815e-06
GO:0009725	biological_process	response to hormone	2	5	903	45240	44	Q8N474 // C9JPU9 // H3BS93 // H3BSZ1 // P05108	SFRP1 // CYP11A1 // CYP11A1 // CYP11A1 // CYP11A1	2.50922560764639	0.0773245188335899
GO:0032870	biological_process	cellular response to hormone stimulus	5	5	577	45240	44	Q8N474 // C9JPU9 // H3BS93 // H3BSZ1 // P05108	SFRP1 // CYP11A1 // CYP11A1 // CYP11A1 // CYP11A1	3.15538027648177	0.0154398882121346
GO:1901654	biological_process	response to ketone	2	5	157	45240	44	Q8N474 // C9JPU9 // H3BS93 // H3BSZ1 // P05108	SFRP1 // CYP11A1 // CYP11A1 // CYP11A1 // CYP11A1	5.03318703623562	6.47349317097178e-05
GO:0009314	biological_process	response to radiation	1	5	485	45240	44	Q8N474 // C9JPU9 // H3BS93 // H3BSZ1 // P05108	SFRP1 // CYP11A1 // CYP11A1 // CYP11A1 // CYP11A1	3.40596684805276	0.00774680189348833
GO:0010212	biological_process	response to ionizing radiation	1	5	155	45240	44	Q8N474 // C9JPU9 // H3BS93 // H3BSZ1 // P05108	SFRP1 // CYP11A1 // CYP11A1 // CYP11A1 // CYP11A1	5.05168337985301	6.26210757498604e-05
GO:0010243	biological_process	response to organonitrogen compound	3	5	950	45240	44	Q8N474 // C9JPU9 // H3BS93 // H3BSZ1 // P05108	SFRP1 // CYP11A1 // CYP11A1 // CYP11A1 // CYP11A1	2.43602408190894	0.0921799398252751
GO:0071417	biological_process	cellular response to organonitrogen compound	6	5	500	45240	44	Q8N474 // C9JPU9 // H3BS93 // H3BSZ1 // P05108	SFRP1 // CYP11A1 // CYP11A1 // CYP11A1 // CYP11A1	3.36202350046516	0.00886196685285224
GO:1901699	biological_process	cellular response to nitrogen compound	3	5	542	45240	44	Q8N474 // C9JPU9 // H3BS93 // H3BSZ1 // P05108	SFRP1 // CYP11A1 // CYP11A1 // CYP11A1 // CYP11A1	3.24565874377338	0.0119760707583553
GO:0071559	biological_process	response to transforming growth factor beta	2	5	245	45240	44	Q8N474 // C9JPU9 // H3BS93 // H3BSZ1 // P05108	SFRP1 // CYP11A1 // CYP11A1 // CYP11A1 // CYP11A1	4.39116984612468	0.000464627030616897
GO:0071560	biological_process	cellular response to transforming growth factor beta stimulus	4	5	235	45240	44	Q8N474 // C9JPU9 // H3BS93 // H3BSZ1 // P05108	SFRP1 // CYP11A1 // CYP11A1 // CYP11A1 // CYP11A1	4.45129083856225	0.000383913675407896
GO:0001101	biological_process	response to acid chemical	1	4	355	45240	44	C9JPU9 // H3BS93 // H3BSZ1 // P05108	CYP11A1 // CYP11A1 // CYP11A1 // CYP11A1	3.53420447584784	0.0235896558435667
GO:0005506	molecular_function	iron ion binding	1	7	361	45240	44	C9JPU9 // C9JUP1 // C9JXV4 // E7EPP8 // F5H102 // H3BSZ1 // P05108	CYP11A1 // CYP11A1 // CYP11A1 // CYP11A1 // CYP11A1 // CYP11A1 // CYP11A1	4.31737958541032	1.18545616578196e-05
GO:0006694	biological_process	steroid biosynthetic process	7	4	134	45240	44	C9JPU9 // H3BS93 // H3BSZ1 // P05108	CYP11A1 // CYP11A1 // CYP11A1 // CYP11A1	4.93979049978211	0.000868403024471404
GO:0006700	biological_process	C21-steroid hormone biosynthetic process	8	4	23	45240	44	C9JPU9 // H3BS93 // H3BSZ1 // P05108	CYP11A1 // CYP11A1 // CYP11A1 // CYP11A1	7.48231773418287	2.21126861776736e-06
GO:0006701	biological_process	progesterone biosynthetic process	10	4	17	45240	44	C9JPU9 // H3BS93 // H3BSZ1 // P05108	CYP11A1 // CYP11A1 // CYP11A1 // CYP11A1	7.91841684898955	8.65449144639211e-07
GO:0008202	biological_process	steroid metabolic process	4	4	284	45240	44	C9JPU9 // H3BS93 // H3BSZ1 // P05108	CYP11A1 // CYP11A1 // CYP11A1 // CYP11A1	3.8561325707352	0.0114977282281212
GO:0008207	biological_process	C21-steroid hormone metabolic process	5	4	33	45240	44	C9JPU9 // H3BS93 // H3BSZ1 // P05108	CYP11A1 // CYP11A1 // CYP11A1 // CYP11A1	6.96148557088143	7.00591370699558e-06
GO:0034754	biological_process	cellular hormone metabolic process	3	4	125	45240	44	C9JPU9 // H3BS93 // H3BSZ1 // P05108	CYP11A1 // CYP11A1 // CYP11A1 // CYP11A1	5.0400954055778	0.000687368901857228
GO:0042180	biological_process	cellular ketone metabolic process	5	4	91	45240	44	C9JPU9 // H3BS93 // H3BSZ1 // P05108	CYP11A1 // CYP11A1 // CYP11A1 // CYP11A1	5.49808505004119	0.000236491567352544
GO:0042181	biological_process	ketone biosynthetic process	7	4	51	45240	44	C9JPU9 // H3BS93 // H3BSZ1 // P05108	CYP11A1 // CYP11A1 // CYP11A1 // CYP11A1	6.33345434826839	3.16830569291047e-05
GO:0042445	biological_process	hormone metabolic process	2	4	209	45240	44	C9JPU9 // H3BS93 // H3BSZ1 // P05108	CYP11A1 // CYP11A1 // CYP11A1 // CYP11A1	4.298520558159	0.00398742070114906
GO:0042446	biological_process	hormone biosynthetic process	2	4	60	45240	44	C9JPU9 // H3BS93 // H3BSZ1 // P05108	CYP11A1 // CYP11A1 // CYP11A1 // CYP11A1	6.09898909463137	5.46058023480485e-05
GO:0042448	biological_process	progesterone metabolic process	6	4	25	45240	44	C9JPU9 // H3BS93 // H3BSZ1 // P05108	CYP11A1 // CYP11A1 // CYP11A1 // CYP11A1	7.36202350046516	2.95097303970873e-06
GO:0044283	biological_process	small molecule biosynthetic process	3	4	579	45240	44	C9JPU9 // H3BS93 // H3BSZ1 // P05108	CYP11A1 // CYP11A1 // CYP11A1 // CYP11A1	2.82846015225065	0.0985980926181805
GO:0006703	biological_process	estrogen biosynthetic process	5	4	14	45240	44	C9JPU9 // H3BS93 // H3BSZ1 // P05108	CYP11A1 // CYP11A1 // CYP11A1 // CYP11A1	8.19852476818228	4.05301339194424e-07
GO:0008210	biological_process	estrogen metabolic process	3	4	31	45240	44	C9JPU9 // H3BS93 // H3BSZ1 // P05108	CYP11A1 // CYP11A1 // CYP11A1 // CYP11A1	7.05168337985301	5.80973131243488e-06
GO:0007617	biological_process	mating behavior	6	4	39	45240	44	C9JPU9 // H3BS93 // H3BSZ1 // P05108	CYP11A1 // CYP11A1 // CYP11A1 // CYP11A1	6.72047747137764	1.25307900202642e-05
GO:0007618	biological_process	mating	3	4	59	45240	44	C9JPU9 // H3BS93 // H3BSZ1 // P05108	CYP11A1 // CYP11A1 // CYP11A1 // CYP11A1	6.12323664087804	5.26736510927737e-05
GO:0019098	biological_process	reproductive behavior	5	4	46	45240	44	C9JPU9 // H3BS93 // H3BSZ1 // P05108	CYP11A1 // CYP11A1 // CYP11A1 // CYP11A1	6.48231773418287	2.19375994055375e-05
GO:0004497	molecular_function	monooxygenase activity	1	8	201	45240	44	C9JPU9 // C9JUP1 // C9JXV4 // E7EPP8 // F5H102 // H3BS93 // H3BSZ1 // P05108	CYP11A1 // CYP11A1 // CYP11A1 // CYP11A1 // CYP11A1 // CYP11A1 // CYP11A1 // CYP11A1	5.35482799906096	2.74930212205637e-08
GO:0008395	molecular_function	steroid hydroxylase activity	1	4	22	45240	44	C9JPU9 // H3BS93 // H3BSZ1 // P05108	CYP11A1 // CYP11A1 // CYP11A1 // CYP11A1	7.54644807160259	1.89327849308701e-06
GO:0016491	molecular_function	oxidoreductase activity	1	8	1897	45240	44	C9JPU9 // C9JUP1 // C9JXV4 // E7EPP8 // F5H102 // H3BS93 // H3BSZ1 // P05108	CYP11A1 // CYP11A1 // CYP11A1 // CYP11A1 // CYP11A1 // CYP11A1 // CYP11A1 // CYP11A1	2.11637572682841	0.0249166733334356
GO:0016705	molecular_function	oxidoreductase activity, acting on paired donors, with incorporation or reduction of molecular oxygen	1	8	373	45240	44	C9JPU9 // C9JUP1 // C9JXV4 // E7EPP8 // F5H102 // H3BS93 // H3BSZ1 // P05108	CYP11A1 // CYP11A1 // CYP11A1 // CYP11A1 // CYP11A1 // CYP11A1 // CYP11A1 // CYP11A1	4.46284786998465	1.16256740891918e-06
GO:0016713	molecular_function	oxidoreductase activity, acting on paired donors, with incorporation or reduction of molecular oxygen, reduced iron-sulfur protein as one donor, and incorporation of one atom of oxygen	2	4	11	45240	44	C9JPU9 // H3BS93 // H3BSZ1 // P05108	CYP11A1 // CYP11A1 // CYP11A1 // CYP11A1	8.54644807160259	1.50637232803706e-07
GO:0009055	molecular_function	electron carrier activity	1	7	356	45240	44	C9JPU9 // C9JUP1 // C9JXV4 // E7EPP8 // F5H102 // H3BSZ1 // P05108	CYP11A1 // CYP11A1 // CYP11A1 // CYP11A1 // CYP11A1 // CYP11A1 // CYP11A1	4.33750118133109	1.12717190727542e-05
GO:0006970	biological_process	response to osmotic stress	2	4	84	45240	44	C9JPU9 // H3BS93 // H3BSZ1 // P05108	CYP11A1 // CYP11A1 // CYP11A1 // CYP11A1	5.61356226746113	0.000183331186156438
GO:0009651	biological_process	response to salt stress	2	4	33	45240	44	C9JPU9 // H3BS93 // H3BSZ1 // P05108	CYP11A1 // CYP11A1 // CYP11A1 // CYP11A1	6.96148557088143	7.00591370699558e-06
GO:0010332	biological_process	response to gamma radiation	1	4	57	45240	44	C9JPU9 // H3BS93 // H3BSZ1 // P05108	CYP11A1 // CYP11A1 // CYP11A1 // CYP11A1	6.17298967607514	4.65438966576303e-05
GO:0007422	biological_process	peripheral nervous system development	5	4	143	45240	44	C9JPU9 // H3BS93 // H3BSZ1 // P05108	CYP11A1 // CYP11A1 // CYP11A1 // CYP11A1	4.8460083534615	0.00108934268734386
GO:0010001	biological_process	glial cell differentiation	5	4	231	45240	44	C9JPU9 // H3BS93 // H3BSZ1 // P05108	CYP11A1 // CYP11A1 // CYP11A1 // CYP11A1	4.15413064882383	0.00564554803135224
GO:0014037	biological_process	Schwann cell differentiation	6	4	70	45240	44	C9JPU9 // H3BS93 // H3BSZ1 // P05108	CYP11A1 // CYP11A1 // CYP11A1 // CYP11A1	5.87659667329492	8.92072981838917e-05
GO:0042063	biological_process	gliogenesis	4	4	274	45240	44	C9JPU9 // H3BS93 // H3BSZ1 // P05108	CYP11A1 // CYP11A1 // CYP11A1 // CYP11A1	3.90784760727936	0.010170929497473
GO:0005496	molecular_function	steroid binding	2	4	118	45240	44	C9JPU9 // H3BS93 // H3BSZ1 // P05108	CYP11A1 // CYP11A1 // CYP11A1 // CYP11A1	5.12323664087804	0.000571015068914234
GO:0015485	molecular_function	cholesterol binding	2	4	40	45240	44	C9JPU9 // H3BS93 // H3BSZ1 // P05108	CYP11A1 // CYP11A1 // CYP11A1 // CYP11A1	6.68395159535252	1.36233951899753e-05
GO:0032934	molecular_function	sterol binding	2	4	57	45240	44	C9JPU9 // H3BS93 // H3BSZ1 // P05108	CYP11A1 // CYP11A1 // CYP11A1 // CYP11A1	6.17298967607514	4.65438966576303e-05
GO:0043178	molecular_function	alcohol binding	1	4	67	45240	44	C9JPU9 // H3BS93 // H3BSZ1 // P05108	CYP11A1 // CYP11A1 // CYP11A1 // CYP11A1	5.93979049978211	7.91273304253095e-05
GO:0009636	biological_process	response to toxic substance	1	4	161	45240	44	C9JPU9 // H3BS93 // H3BSZ1 // P05108	CYP11A1 // CYP11A1 // CYP11A1 // CYP11A1	4.67496281212527	0.00164001187457483
GO:0017085	biological_process	response to insecticide	1	4	21	45240	44	C9JPU9 // H3BS93 // H3BSZ1 // P05108	CYP11A1 // CYP11A1 // CYP11A1 // CYP11A1	7.61356226746113	1.73615949348752e-06
GO:0018879	biological_process	biphenyl metabolic process	3	4	11	45240	44	C9JPU9 // H3BS93 // H3BSZ1 // P05108	CYP11A1 // CYP11A1 // CYP11A1 // CYP11A1	8.54644807160259	1.50637232803706e-07
GO:0042537	biological_process	benzene-containing compound metabolic process	3	4	42	45240	44	C9JPU9 // H3BS93 // H3BSZ1 // P05108	CYP11A1 // CYP11A1 // CYP11A1 // CYP11A1	6.61356226746113	1.56815806347365e-05
GO:0018894	biological_process	dibenzo-p-dioxin metabolic process	6	4	11	45240	44	C9JPU9 // H3BS93 // H3BSZ1 // P05108	CYP11A1 // CYP11A1 // CYP11A1 // CYP11A1	8.54644807160259	1.50637232803706e-07
GO:0018958	biological_process	phenol-containing compound metabolic process	4	4	112	45240	44	C9JPU9 // H3BS93 // H3BSZ1 // P05108	CYP11A1 // CYP11A1 // CYP11A1 // CYP11A1	5.19852476818228	0.000496876165830734
GO:1901615	biological_process	organic hydroxy compound metabolic process	1	4	447	45240	44	C9JPU9 // H3BS93 // H3BSZ1 // P05108	CYP11A1 // CYP11A1 // CYP11A1 // CYP11A1	3.20174866905657	0.046136716913724
GO:0018963	biological_process	phthalate metabolic process	5	4	9	45240	44	C9JPU9 // H3BS93 // H3BSZ1 // P05108	CYP11A1 // CYP11A1 // CYP11A1 // CYP11A1	8.83595468879757	8.37781667164983e-08
GO:0043648	biological_process	dicarboxylic acid metabolic process	5	4	101	45240	44	C9JPU9 // H3BS93 // H3BSZ1 // P05108	CYP11A1 // CYP11A1 // CYP11A1 // CYP11A1	5.34766820748809	0.000345446833145035
GO:0020037	molecular_function	heme binding	2	7	299	45240	44	C9JPU9 // C9JUP1 // C9JXV4 // E7EPP8 // F5H102 // H3BSZ1 // P05108	CYP11A1 // CYP11A1 // CYP11A1 // CYP11A1 // CYP11A1 // CYP11A1 // CYP11A1	4.58923293809938	4.30271718086538e-06
GO:0046906	molecular_function	tetrapyrrole binding	2	7	312	45240	44	C9JPU9 // C9JUP1 // C9JXV4 // E7EPP8 // F5H102 // H3BSZ1 // P05108	CYP11A1 // CYP11A1 // CYP11A1 // CYP11A1 // CYP11A1 // CYP11A1 // CYP11A1	4.52783239343524	5.30454718422641e-06
GO:0021549	biological_process	cerebellum development	10	4	116	45240	44	C9JPU9 // H3BS93 // H3BSZ1 // P05108	CYP11A1 // CYP11A1 // CYP11A1 // CYP11A1	5.14789869511231	0.000545542070027747
GO:0022037	biological_process	metencephalon development	10	4	128	45240	44	C9JPU9 // H3BS93 // H3BSZ1 // P05108	CYP11A1 // CYP11A1 // CYP11A1 // CYP11A1	5.00587969023989	0.000739466771289745
GO:0030902	biological_process	hindbrain development	8	4	191	45240	44	C9JPU9 // H3BS93 // H3BSZ1 // P05108	CYP11A1 // CYP11A1 // CYP11A1 // CYP11A1	4.42845086220414	0.00290354715635238
GO:0021537	biological_process	telencephalon development	8	4	288	45240	44	C9JPU9 // H3BS93 // H3BSZ1 // P05108	CYP11A1 // CYP11A1 // CYP11A1 // CYP11A1	3.83595468879757	0.0119760707583553
GO:0021543	biological_process	pallium development	8	4	194	45240	44	C9JPU9 // H3BS93 // H3BSZ1 // P05108	CYP11A1 // CYP11A1 // CYP11A1 // CYP11A1	4.40596684805276	0.00303429309817431
GO:0021761	biological_process	limbic system development	8	4	113	45240	44	C9JPU9 // H3BS93 // H3BSZ1 // P05108	CYP11A1 // CYP11A1 // CYP11A1 // CYP11A1	5.1857007278247	0.000502912967594058
GO:0021766	biological_process	hippocampus development	9	4	89	45240	44	C9JPU9 // H3BS93 // H3BSZ1 // P05108	CYP11A1 // CYP11A1 // CYP11A1 // CYP11A1	5.53014625927349	0.000219163082695929
GO:0030900	biological_process	forebrain development	8	4	504	45240	44	C9JPU9 // H3BS93 // H3BSZ1 // P05108	CYP11A1 // CYP11A1 // CYP11A1 // CYP11A1	3.02859976673997	0.0659953951846325
GO:0005743	cellular_component	mitochondrial inner membrane	9	4	559	45240	44	C9JPU9 // H3BS93 // H3BSZ1 // P05108	CYP11A1 // CYP11A1 // CYP11A1 // CYP11A1	2.8791752173967	0.0883813567345965
GO:0030061	cellular_component	mitochondrial crista	10	4	10	45240	44	C9JPU9 // H3BS93 // H3BSZ1 // P05108	CYP11A1 // CYP11A1 // CYP11A1 // CYP11A1	8.68395159535252	1.27903882987724e-07
GO:0044455	cellular_component	mitochondrial membrane part	9	4	213	45240	44	C9JPU9 // H3BS93 // H3BSZ1 // P05108	CYP11A1 // CYP11A1 // CYP11A1 // CYP11A1	4.27117007001405	0.00425715225902553
GO:0033197	biological_process	response to vitamin E	4	4	22	45240	44	C9JPU9 // H3BS93 // H3BSZ1 // P05108	CYP11A1 // CYP11A1 // CYP11A1 // CYP11A1	7.54644807160259	1.89327849308701e-06
GO:0033327	biological_process	Leydig cell differentiation	11	4	22	45240	44	C9JPU9 // H3BS93 // H3BSZ1 // P05108	CYP11A1 // CYP11A1 // CYP11A1 // CYP11A1	7.54644807160259	1.89327849308701e-06
GO:0009743	biological_process	response to carbohydrate	2	4	217	45240	44	C9JPU9 // H3BS93 // H3BSZ1 // P05108	CYP11A1 // CYP11A1 // CYP11A1 // CYP11A1	4.24432845779541	0.00453892587930484
GO:0033591	biological_process	response to L-ascorbic acid	4	4	12	45240	44	C9JPU9 // H3BS93 // H3BSZ1 // P05108	CYP11A1 // CYP11A1 // CYP11A1 // CYP11A1	8.42091718951873	2.12513901351485e-07
GO:0034284	biological_process	response to monosaccharide	2	4	172	45240	44	C9JPU9 // H3BS93 // H3BSZ1 // P05108	CYP11A1 // CYP11A1 // CYP11A1 // CYP11A1	4.57961493553779	0.00204898405954991
GO:0033594	biological_process	response to hydroxyisoflavone	3	4	6	45240	44	C9JPU9 // H3BS93 // H3BSZ1 // P05108	CYP11A1 // CYP11A1 // CYP11A1 // CYP11A1	9.42091718951873	1.83237753267299e-08
GO:0033595	biological_process	response to genistein	3	4	5	45240	44	C9JPU9 // H3BS93 // H3BSZ1 // P05108	CYP11A1 // CYP11A1 // CYP11A1 // CYP11A1	9.68395159535252	1.83237753267299e-08
GO:0080184	biological_process	response to phenylpropanoid	1	4	6	45240	44	C9JPU9 // H3BS93 // H3BSZ1 // P05108	CYP11A1 // CYP11A1 // CYP11A1 // CYP11A1	9.42091718951873	1.83237753267299e-08
GO:0000302	biological_process	response to reactive oxygen species	2	4	177	45240	44	C9JPU9 // H3BS93 // H3BSZ1 // P05108	CYP11A1 // CYP11A1 // CYP11A1 // CYP11A1	4.53827414015689	0.00221298289304697
GO:0006979	biological_process	response to oxidative stress	1	4	404	45240	44	C9JPU9 // H3BS93 // H3BSZ1 // P05108	CYP11A1 // CYP11A1 // CYP11A1 // CYP11A1	3.34766820748809	0.0347814653291318
GO:0010035	biological_process	response to inorganic substance	1	4	472	45240	44	C9JPU9 // H3BS93 // H3BSZ1 // P05108	CYP11A1 // CYP11A1 // CYP11A1 // CYP11A1	3.12323664087804	0.0538591123321584
GO:0042542	biological_process	response to hydrogen peroxide	3	4	121	45240	44	C9JPU9 // H3BS93 // H3BSZ1 // P05108	CYP11A1 // CYP11A1 // CYP11A1 // CYP11A1	5.08701645296529	0.000623953533036435
GO:0043025	cellular_component	neuronal cell body	4	4	438	45240	44	C9JPU9 // H3BS93 // H3BSZ1 // P05108	CYP11A1 // CYP11A1 // CYP11A1 // CYP11A1	3.23109263063871	0.0446607118143319
GO:0043204	cellular_component	perikaryon	5	4	61	45240	44	C9JPU9 // H3BS93 // H3BSZ1 // P05108	CYP11A1 // CYP11A1 // CYP11A1 // CYP11A1	6.075142352677	5.74840306486074e-05
GO:0044297	cellular_component	cell body	2	4	497	45240	44	C9JPU9 // H3BS93 // H3BSZ1 // P05108	CYP11A1 // CYP11A1 // CYP11A1 // CYP11A1	3.0487776486776	0.0635090430173288
GO:0043279	biological_process	response to alkaloid	3	4	157	45240	44	C9JPU9 // H3BS93 // H3BSZ1 // P05108	CYP11A1 // CYP11A1 // CYP11A1 // CYP11A1	4.71125894134826	0.00152821748383691
GO:0042107	biological_process	cytokine metabolic process	2	4	30	45240	44	C9JPU9 // H3BS93 // H3BSZ1 // P05108	CYP11A1 // CYP11A1 // CYP11A1 // CYP11A1	7.09898909463137	5.30454718422641e-06
GO:0050755	biological_process	chemokine metabolic process	2	4	7	45240	44	C9JPU9 // H3BS93 // H3BSZ1 // P05108	CYP11A1 // CYP11A1 // CYP11A1 // CYP11A1	9.19852476818228	2.84834874389326e-08
GO:0050756	biological_process	fractalkine metabolic process	2	4	6	45240	44	C9JPU9 // H3BS93 // H3BSZ1 // P05108	CYP11A1 // CYP11A1 // CYP11A1 // CYP11A1	9.42091718951873	1.83237753267299e-08
GO:0031960	biological_process	response to corticosteroid	4	4	175	45240	44	C9JPU9 // H3BS93 // H3BSZ1 // P05108	CYP11A1 // CYP11A1 // CYP11A1 // CYP11A1	4.55466857840756	0.00215393821197968
GO:0048545	biological_process	response to steroid hormone	4	4	315	45240	44	C9JPU9 // H3BS93 // H3BSZ1 // P05108	CYP11A1 // CYP11A1 // CYP11A1 // CYP11A1	3.70667167185261	0.016023255808458
GO:0051384	biological_process	response to glucocorticoid	4	4	169	45240	44	C9JPU9 // H3BS93 // H3BSZ1 // P05108	CYP11A1 // CYP11A1 // CYP11A1 // CYP11A1	4.6050002539577	0.00192980840441471
GO:0051385	biological_process	response to mineralocorticoid	4	4	38	45240	44	C9JPU9 // H3BS93 // H3BSZ1 // P05108	CYP11A1 // CYP11A1 // CYP11A1 // CYP11A1	6.7579521767963	1.17536957942017e-05
GO:0051412	biological_process	response to corticosterone	5	4	34	45240	44	C9JPU9 // H3BS93 // H3BSZ1 // P05108	CYP11A1 // CYP11A1 // CYP11A1 // CYP11A1	6.91841684898955	7.74989915488838e-06
GO:0060014	biological_process	granulosa cell differentiation	3	4	6	45240	44	C9JPU9 // H3BS93 // H3BSZ1 // P05108	CYP11A1 // CYP11A1 // CYP11A1 // CYP11A1	9.42091718951873	1.83237753267299e-08
GO:0060992	biological_process	response to fungicide	1	4	7	45240	44	C9JPU9 // H3BS93 // H3BSZ1 // P05108	CYP11A1 // CYP11A1 // CYP11A1 // CYP11A1	9.19852476818228	2.84834874389326e-08
GO:0061370	biological_process	testosterone biosynthetic process	8	4	8	45240	44	C9JPU9 // H3BS93 // H3BSZ1 // P05108	CYP11A1 // CYP11A1 // CYP11A1 // CYP11A1	9.00587969023989	5.12340099410466e-08
GO:1901617	biological_process	organic hydroxy compound biosynthetic process	3	4	144	45240	44	C9JPU9 // H3BS93 // H3BSZ1 // P05108	CYP11A1 // CYP11A1 // CYP11A1 // CYP11A1	4.83595468879757	0.00110880478031652
GO:0002237	biological_process	response to molecule of bacterial origin	4	4	371	45240	44	C9JPU9 // H3BS93 // H3BSZ1 // P05108	CYP11A1 // CYP11A1 // CYP11A1 // CYP11A1	3.47060431361908	0.0265018278386202
GO:0009617	biological_process	response to bacterium	2	4	530	45240	44	C9JPU9 // H3BS93 // H3BSZ1 // P05108	CYP11A1 // CYP11A1 // CYP11A1 // CYP11A1	2.95603114078932	0.0769149988425384
GO:0032496	biological_process	response to lipopolysaccharide	6	4	350	45240	44	C9JPU9 // H3BS93 // H3BSZ1 // P05108	CYP11A1 // CYP11A1 // CYP11A1 // CYP11A1	3.55466857840756	0.0225041358736672
GO:0071216	biological_process	cellular response to biotic stimulus	2	4	177	45240	44	C9JPU9 // H3BS93 // H3BSZ1 // P05108	CYP11A1 // CYP11A1 // CYP11A1 // CYP11A1	4.53827414015689	0.00221298289304697
GO:0071219	biological_process	cellular response to molecule of bacterial origin	5	4	166	45240	44	C9JPU9 // H3BS93 // H3BSZ1 // P05108	CYP11A1 // CYP11A1 // CYP11A1 // CYP11A1	4.63084025889296	0.00183203537279581
GO:0071222	biological_process	cellular response to lipopolysaccharide	8	4	160	45240	44	C9JPU9 // H3BS93 // H3BSZ1 // P05108	CYP11A1 // CYP11A1 // CYP11A1 // CYP11A1	4.68395159535252	0.00163059246984319
GO:0046677	biological_process	response to antibiotic	1	4	63	45240	44	C9JPU9 // H3BS93 // H3BSZ1 // P05108	CYP11A1 // CYP11A1 // CYP11A1 // CYP11A1	6.02859976673997	6.35361981824292e-05
GO:0071236	biological_process	cellular response to antibiotic	3	4	19	45240	44	C9JPU9 // H3BS93 // H3BSZ1 // P05108	CYP11A1 // CYP11A1 // CYP11A1 // CYP11A1	7.7579521767963	1.22387188439245e-06
GO:0010038	biological_process	response to metal ion	1	4	336	45240	44	C9JPU9 // H3BS93 // H3BSZ1 // P05108	CYP11A1 // CYP11A1 // CYP11A1 // CYP11A1	3.61356226746113	0.0198303577280754
GO:0046686	biological_process	response to cadmium ion	1	4	60	45240	44	C9JPU9 // H3BS93 // H3BSZ1 // P05108	CYP11A1 // CYP11A1 // CYP11A1 // CYP11A1	6.09898909463137	5.46058023480485e-05
GO:0071241	biological_process	cellular response to inorganic substance	3	4	123	45240	44	C9JPU9 // H3BS93 // H3BSZ1 // P05108	CYP11A1 // CYP11A1 // CYP11A1 // CYP11A1	5.06336518490065	0.000658687270060747
GO:0071248	biological_process	cellular response to metal ion	3	4	117	45240	44	C9JPU9 // H3BS93 // H3BSZ1 // P05108	CYP11A1 // CYP11A1 // CYP11A1 // CYP11A1	5.13551497065648	0.000558182514376204
GO:0071276	biological_process	cellular response to cadmium ion	4	4	20	45240	44	C9JPU9 // H3BS93 // H3BSZ1 // P05108	CYP11A1 // CYP11A1 // CYP11A1 // CYP11A1	7.68395159535252	1.4650595827937e-06
GO:0014074	biological_process	response to purine-containing compound	4	4	184	45240	44	C9JPU9 // H3BS93 // H3BSZ1 // P05108	CYP11A1 // CYP11A1 // CYP11A1 // CYP11A1	4.48231773418287	0.00253135348245076
GO:0046683	biological_process	response to organophosphorus	1	4	143	45240	44	C9JPU9 // H3BS93 // H3BSZ1 // P05108	CYP11A1 // CYP11A1 // CYP11A1 // CYP11A1	4.8460083534615	0.00108934268734386
GO:0051591	biological_process	response to cAMP	6	4	112	45240	44	C9JPU9 // H3BS93 // H3BSZ1 // P05108	CYP11A1 // CYP11A1 // CYP11A1 // CYP11A1	5.19852476818228	0.000496876165830734
GO:0071320	biological_process	cellular response to cAMP	9	4	44	45240	44	C9JPU9 // H3BS93 // H3BSZ1 // P05108	CYP11A1 // CYP11A1 // CYP11A1 // CYP11A1	6.54644807160259	1.86268238934012e-05
GO:0032354	biological_process	response to follicle-stimulating hormone	2	4	27	45240	44	C9JPU9 // H3BS93 // H3BSZ1 // P05108	CYP11A1 // CYP11A1 // CYP11A1 // CYP11A1	7.25099218807642	3.93982839285622e-06
GO:0034698	biological_process	response to gonadotropin	2	4	47	45240	44	C9JPU9 // H3BS93 // H3BSZ1 // P05108	CYP11A1 // CYP11A1 // CYP11A1 // CYP11A1	6.45129083856225	2.30900301401565e-05
GO:0071371	biological_process	cellular response to gonadotropin stimulus	6	4	25	45240	44	C9JPU9 // H3BS93 // H3BSZ1 // P05108	CYP11A1 // CYP11A1 // CYP11A1 // CYP11A1	7.36202350046516	2.95097303970873e-06
GO:0071372	biological_process	cellular response to follicle-stimulating hormone stimulus	6	4	18	45240	44	C9JPU9 // H3BS93 // H3BSZ1 // P05108	CYP11A1 // CYP11A1 // CYP11A1 // CYP11A1	7.83595468879757	1.05898409799429e-06
GO:0043434	biological_process	response to peptide hormone	5	4	515	45240	44	C9JPU9 // H3BS93 // H3BSZ1 // P05108	CYP11A1 // CYP11A1 // CYP11A1 // CYP11A1	2.9974510681693	0.0699430501963034
GO:0071375	biological_process	cellular response to peptide hormone stimulus	7	4	357	45240	44	C9JPU9 // H3BS93 // H3BSZ1 // P05108	CYP11A1 // CYP11A1 // CYP11A1 // CYP11A1	3.52609942621079	0.0237681927846819
GO:1901652	biological_process	response to peptide	4	4	531	45240	44	C9JPU9 // H3BS93 // H3BSZ1 // P05108	CYP11A1 // CYP11A1 // CYP11A1 // CYP11A1	2.95331163943573	0.0769149988425384
GO:1901653	biological_process	cellular response to peptide	6	4	357	45240	44	C9JPU9 // H3BS93 // H3BSZ1 // P05108	CYP11A1 // CYP11A1 // CYP11A1 // CYP11A1	3.52609942621079	0.0237681927846819
