# Supplementary material for: Min-redundancy and max-relevance multi-view feature selection for predicting ovarian cancer survival using multi-omics data
Source: BMC Med Genomics. 2018 Sep 14;11(Suppl 3):71. doi: 10.1186/s12920-018-0388-0 (PMC6157248; doi:10.1186/s12920-018-0388-0)
Supplement: Supplementary file 2 — GOEAST gene-batch output of enriched GO terms in the Biological Processes, Cellular Components and Molecular Function categories for RNA-Seq top selected genes. (TXT 8 kb) [file 12920_2018_388_MOESM2_ESM.txt]

GOID	Ontology	Term	Level	q	m	t	k	geneIDs	symbols	log_odds_ratio	p
GO:0099600	molecular_function	transmembrane receptor activity	1	7	1957	45240	36	P46098 // Q9UEP2 // K7EJR9 // K7EKJ4 // K7ELL5 // K7EPW9 // Q9NPI9	HTR3A // HTR3A // KCNJ16 // KCNJ16 // KCNJ16 // KCNJ16 // KCNJ16	2.16831318886567	0.0756395456234666
GO:0005216	molecular_function	ion channel activity	3	7	849	45240	36	P46098 // Q9UEP2 // K7EJR9 // K7EKJ4 // K7ELL5 // K7EPW9 // Q9NPI9	HTR3A // HTR3A // KCNJ16 // KCNJ16 // KCNJ16 // KCNJ16 // KCNJ16	3.37312048593944	0.00124917269542592
GO:0015075	molecular_function	ion transmembrane transporter activity	2	7	1701	45240	36	P46098 // Q9UEP2 // K7EJR9 // K7EKJ4 // K7ELL5 // K7EPW9 // Q9NPI9	HTR3A // HTR3A // KCNJ16 // KCNJ16 // KCNJ16 // KCNJ16 // KCNJ16	2.37057380382909	0.0378767998508418
GO:0015267	molecular_function	channel activity	1	7	883	45240	36	P46098 // Q9UEP2 // K7EJR9 // K7EKJ4 // K7ELL5 // K7EPW9 // Q9NPI9	HTR3A // HTR3A // KCNJ16 // KCNJ16 // KCNJ16 // KCNJ16 // KCNJ16	3.31647160184401	0.00129163683781133
GO:0015276	molecular_function	ligand-gated ion channel activity	4	7	267	45240	36	P46098 // Q9UEP2 // K7EJR9 // K7EKJ4 // K7ELL5 // K7EPW9 // Q9NPI9	HTR3A // HTR3A // KCNJ16 // KCNJ16 // KCNJ16 // KCNJ16 // KCNJ16	5.04204529780492	1.72141110783485e-06
GO:0022803	molecular_function	passive transmembrane transporter activity	1	7	883	45240	36	P46098 // Q9UEP2 // K7EJR9 // K7EKJ4 // K7ELL5 // K7EPW9 // Q9NPI9	HTR3A // HTR3A // KCNJ16 // KCNJ16 // KCNJ16 // KCNJ16 // KCNJ16	3.31647160184401	0.00129163683781133
GO:0022834	molecular_function	ligand-gated channel activity	2	7	267	45240	36	P46098 // Q9UEP2 // K7EJR9 // K7EKJ4 // K7ELL5 // K7EPW9 // Q9NPI9	HTR3A // HTR3A // KCNJ16 // KCNJ16 // KCNJ16 // KCNJ16 // KCNJ16	5.04204529780492	1.72141110783485e-06
GO:0022836	molecular_function	gated channel activity	1	7	625	45240	36	P46098 // Q9UEP2 // K7EJR9 // K7EKJ4 // K7ELL5 // K7EPW9 // Q9NPI9	HTR3A // HTR3A // KCNJ16 // KCNJ16 // KCNJ16 // KCNJ16 // KCNJ16	3.81502884994303	0.000197577455320986
GO:0022838	molecular_function	substrate-specific channel activity	3	7	860	45240	36	P46098 // Q9UEP2 // K7EJR9 // K7EKJ4 // K7ELL5 // K7EPW9 // Q9NPI9	HTR3A // HTR3A // KCNJ16 // KCNJ16 // KCNJ16 // KCNJ16 // KCNJ16	3.35454837990301	0.00125438187664932
GO:0022891	molecular_function	substrate-specific transmembrane transporter activity	2	7	1933	45240	36	P46098 // Q9UEP2 // K7EJR9 // K7EKJ4 // K7ELL5 // K7EPW9 // Q9NPI9	HTR3A // HTR3A // KCNJ16 // KCNJ16 // KCNJ16 // KCNJ16 // KCNJ16	2.18611530728124	0.072282689994948
GO:0005261	molecular_function	cation channel activity	3	6	538	45240	36	P46098 // K7EJR9 // K7EKJ4 // K7ELL5 // K7EPW9 // Q9NPI9	HTR3A // KCNJ16 // KCNJ16 // KCNJ16 // KCNJ16 // KCNJ16	3.8088864455994	0.00124917269542592
GO:0008324	molecular_function	cation transmembrane transporter activity	2	6	1264	45240	36	P46098 // K7EJR9 // K7EKJ4 // K7ELL5 // K7EPW9 // Q9NPI9	HTR3A // KCNJ16 // KCNJ16 // KCNJ16 // KCNJ16 // KCNJ16	2.57656805997892	0.0488185361678733
GO:0005244	molecular_function	voltage-gated ion channel activity	3	6	350	45240	36	P46098 // K7EJR9 // K7EKJ4 // K7ELL5 // K7EPW9 // Q9NPI9	HTR3A // KCNJ16 // KCNJ16 // KCNJ16 // KCNJ16 // KCNJ16	4.4291376963237	0.000131872544714221
GO:0005249	molecular_function	voltage-gated potassium channel activity	5	6	147	45240	36	P46098 // K7EJR9 // K7EKJ4 // K7ELL5 // K7EPW9 // Q9NPI9	HTR3A // KCNJ16 // KCNJ16 // KCNJ16 // KCNJ16 // KCNJ16	5.68067646331966	1.72141110783485e-06
GO:0005267	molecular_function	potassium channel activity	4	6	207	45240	36	P46098 // K7EJR9 // K7EKJ4 // K7ELL5 // K7EPW9 // Q9NPI9	HTR3A // KCNJ16 // KCNJ16 // KCNJ16 // KCNJ16 // KCNJ16	5.1868618506567	1.06950466687788e-05
GO:0015077	molecular_function	monovalent inorganic cation transmembrane transporter activity	2	6	678	45240	36	P46098 // K7EJR9 // K7EKJ4 // K7ELL5 // K7EPW9 // Q9NPI9	HTR3A // KCNJ16 // KCNJ16 // KCNJ16 // KCNJ16 // KCNJ16	3.47520734501968	0.00295039990601284
GO:0015079	molecular_function	potassium ion transmembrane transporter activity	3	6	232	45240	36	P46098 // K7EJR9 // K7EKJ4 // K7ELL5 // K7EPW9 // Q9NPI9	HTR3A // KCNJ16 // KCNJ16 // KCNJ16 // KCNJ16 // KCNJ16	5.02236781302845	1.75538726844363e-05
GO:0022832	molecular_function	voltage-gated channel activity	1	6	350	45240	36	P46098 // K7EJR9 // K7EKJ4 // K7ELL5 // K7EPW9 // Q9NPI9	HTR3A // KCNJ16 // KCNJ16 // KCNJ16 // KCNJ16 // KCNJ16	4.4291376963237	0.000131872544714221
GO:0022843	molecular_function	voltage-gated cation channel activity	4	6	250	45240	36	P46098 // K7EJR9 // K7EKJ4 // K7ELL5 // K7EPW9 // Q9NPI9	HTR3A // KCNJ16 // KCNJ16 // KCNJ16 // KCNJ16 // KCNJ16	4.91456452349394	2.34281806704798e-05
GO:0022890	molecular_function	inorganic cation transmembrane transporter activity	2	6	992	45240	36	P46098 // K7EJR9 // K7EKJ4 // K7ELL5 // K7EPW9 // Q9NPI9	HTR3A // KCNJ16 // KCNJ16 // KCNJ16 // KCNJ16 // KCNJ16	2.92615249776915	0.0151191282343027
GO:0046873	molecular_function	metal ion transmembrane transporter activity	2	6	789	45240	36	P46098 // K7EJR9 // K7EKJ4 // K7ELL5 // K7EPW9 // Q9NPI9	HTR3A // KCNJ16 // KCNJ16 // KCNJ16 // KCNJ16 // KCNJ16	3.25646731814257	0.00620894336036348
GO:0007267	biological_process	cell-cell signaling	3	6	1273	45240	36	P46098 // Q6X4U4 // Q9NPI9 // B7Z749 // E7EVP0 // Q13519	HTR3A // SOSTDC1 // KCNJ16 // PNOC // PNOC // PNOC	2.56633210425467	0.0491930845550122
GO:0007268	biological_process	chemical synaptic transmission	3	5	603	45240	36	P46098 // Q9NPI9 // B7Z749 // E7EVP0 // Q13519	HTR3A // KCNJ16 // PNOC // PNOC // PNOC	3.38130021042215	0.0148106609305919
GO:0098916	biological_process	anterograde trans-synaptic signaling	3	5	603	45240	36	P46098 // Q9NPI9 // B7Z749 // E7EVP0 // Q13519	HTR3A // KCNJ16 // PNOC // PNOC // PNOC	3.38130021042215	0.0148106609305919
GO:0099536	biological_process	synaptic signaling	3	5	603	45240	36	P46098 // Q9NPI9 // B7Z749 // E7EVP0 // Q13519	HTR3A // KCNJ16 // PNOC // PNOC // PNOC	3.38130021042215	0.0148106609305919
GO:0099537	biological_process	trans-synaptic signaling	3	5	603	45240	36	P46098 // Q9NPI9 // B7Z749 // E7EVP0 // Q13519	HTR3A // KCNJ16 // PNOC // PNOC // PNOC	3.38130021042215	0.0148106609305919
GO:0099512	cellular_component	supramolecular fiber	1	5	936	45240	36	P20930 // F8W8V9 // H7C0K6 // Q12756 // P02533	FLG // KIF1A // KIF1A // KIF1A // KRT14	2.74694968273883	0.0768299146270128
GO:0099513	cellular_component	polymeric cytoskeletal fiber	7	5	936	45240	36	P20930 // F8W8V9 // H7C0K6 // Q12756 // P02533	FLG // KIF1A // KIF1A // KIF1A // KRT14	2.74694968273883	0.0768299146270128
GO:0005576	cellular_component	extracellular region	1	11	2956	45240	36	A8MUA6 // Q6X4U4 // Q99645 // Q9NPH6 // M0QXL8 // M0R2Q5 // Q75N90 // A6NMZ7 // Q17RY6 // E7EVP0 // Q13519	SOSTDC1 // SOSTDC1 // EPYC // OBP2B // FBN3 // FBN3 // FBN3 // COL6A6 // LY6K // PNOC // PNOC	2.22538737192602	0.00267189554720836
GO:0044421	cellular_component	extracellular region part	2	6	1437	45240	36	A8MUA6 // Q6X4U4 // Q99645 // M0QXL8 // M0R2Q5 // Q75N90	SOSTDC1 // SOSTDC1 // EPYC // FBN3 // FBN3 // FBN3	2.39150446169869	0.078856899620536
GO:0005578	cellular_component	proteinaceous extracellular matrix	3	4	478	45240	36	Q99645 // M0QXL8 // M0R2Q5 // Q75N90	EPYC // FBN3 // FBN3 // FBN3	3.39451949945412	0.0571658353973699
GO:0031012	cellular_component	extracellular matrix	1	5	588	45240	36	Q99645 // M0QXL8 // M0R2Q5 // Q75N90 // A6NMZ7	EPYC // FBN3 // FBN3 // FBN3 // COL6A6	3.41764205748587	0.0148106609305919
GO:0005201	molecular_function	extracellular matrix structural constituent	1	3	113	45240	36	M0QXL8 // M0R2Q5 // Q75N90	FBN3 // FBN3 // FBN3	5.06016984574084	0.0148106609305919
GO:0003774	molecular_function	motor activity	1	4	336	45240	36	C9JBH1 // F8W8V9 // H7C0K6 // Q12756	KIF1A // KIF1A // KIF1A // KIF1A	3.90306888465611	0.0175483310043002
GO:0003777	molecular_function	microtubule motor activity	1	4	183	45240	36	C9JBH1 // F8W8V9 // H7C0K6 // Q12756	KIF1A // KIF1A // KIF1A // KIF1A	4.77968646915083	0.00292661835687135
GO:0005875	cellular_component	microtubule associated complex	7	4	287	45240	36	C9JBH1 // F8W8V9 // H7C0K6 // Q12756	KIF1A // KIF1A // KIF1A // KIF1A	4.13047938075918	0.0136772532543977
GO:0007018	biological_process	microtubule-based movement	3	4	316	45240	36	C9JBH1 // F8W8V9 // H7C0K6 // Q12756	KIF1A // KIF1A // KIF1A // KIF1A	3.99160555925777	0.0148594754056297
GO:0005242	molecular_function	inward rectifier potassium channel activity	6	5	37	45240	36	K7EJR9 // K7EKJ4 // K7ELL5 // K7EPW9 // Q9NPI9	KCNJ16 // KCNJ16 // KCNJ16 // KCNJ16 // KCNJ16	7.40786103669328	3.68678825716323e-07
GO:0007218	biological_process	neuropeptide signaling pathway	5	3	145	45240	36	B7Z749 // E7EVP0 // Q13519	PNOC // PNOC // PNOC	4.70043971814109	0.0247951586644503
GO:0001515	molecular_function	opioid peptide activity	1	2	8	45240	36	E7EVP0 // Q13519	PNOC // PNOC	8.29538630743487	0.00326317813295183
